# Supplementary material for: A New Wound-Healing Tool Based on Glycyrrhiza glabra Extract-Loaded Ufasomes on Spanish Broom Dressings
Source: Molecules. 2024 Aug 11;29(16):3811. doi: 10.3390/molecules29163811 (PMC11357027; doi:10.3390/molecules29163811)
Supplement: Supplementary file 1 [file molecules-29-03811-s001.zip]

Archive with 1 entries (1 files):
- molecules-3088487-supplementary.pdf
